# Supplementary material for: Educational Nutrition Workshops: Impact on Nutritional Status in Organized Living Beneficiaries with Severe Mental Disorders and Their Caregivers
Source: Nutrients. 2024 Nov 17;16(22):3922. doi: 10.3390/nu16223922 (PMC11597513; doi:10.3390/nu16223922)
Supplement: Supplementary file 1 [file nutrients-16-03922-s001.zip]

Archive with 1 entries (1 files):
- nutrients-3304228-supplementary.pdf
